# Supplementary material for: Ubiquitin E3 ligase KPC1 governs mesenchymal metastatic melanoma reprogramming via proteasomal degradation of ZEB1
Source: Cell Death Dis. 2025 Dec 22;16(1):897. doi: 10.1038/s41419-025-08262-z (PMC12722757; doi:10.1038/s41419-025-08262-z)
Supplement: Supplementary file 2 — Table S1 [file 41419_2025_8262_MOESM2_ESM.xlsx]

## Sheet: TableS1
Supplementary Table 1. Key resources used in this study.
Reagent or Resource	Source	Catalog	Dilution
Antibodies			Western Blot	IP	mIF
Mouse monoclonal RNF123 Antibody (267.1)	Santa Cruz Biotechnology	sc-101122	1:1,000	2μg
Rabbit monoclonal anti-ZEB1 (D80D3)	Cell Signaling Technology	3396	1:1,000
Rabbit monoclonal anti-N-Cadherin	Cell Signaling Technology	4061	1:1,000
Rabbit monoclonal anti-E-Cadherin (24E10)	Cell Signaling Technology	3195	1:1,000
Rabbit monoclonal anti-VIM (D21H3)	Cell Signaling Technology	5741	1:1,000
Mouse monoclonal anti-MITF (21D1418)	Novus Biologicals	NB100-56561	1:1,000
Mouse monoclonal RELA/NFκB p65 Antibody (F-6)	Santa Cruz Biotechnology	sc-8008	1:1,000
Mouse monoclonal NFκB p50 Antibody (NLS)	Santa Cruz Biotechnology	sc-114	1:1,000
Rabbit polyclonal anti-α/β Tubulin	Cell Signaling Technology	2148	1:1,000
Goat polyclonal anti-rabbit IgG, HRP-linked Secondary Antibody	Cell Signaling Technology	7074P2	1:5,000
Horse polyclonal anti-mouse IgG, HRP-linked Secondary Antibody	Cell Signaling Technology	7076P2	1:5,000
Mouse monoclonal anti-β-actin	Millipore Sigma	A5441	1:10,000
Rabbit monoclonal anti-KPC1 Antibody	Novus Biologicals	NBP2-49467			1:500
Rabbit monoclonal anti-ZEB1 Antibody	Atlas Antibodies	HP A027524			1:200
Rabbit monoclonal anti-N-Cadherin (D4R1H)XP	Cell Signaling Technology	13116			1:100
Mouse monoclonal Melan-A/MART-1 Antibody (A103)	Novus Biologicals	NBP2-46603			1:200
Chemicals, Peptides, and Recombinant Proteins
Cycloheximide	Sigma-Aldrich	C-7698
MG132	Selleck Chemicals	S2619
TGFβ1	R&D Systems	7754-BH-005
Biological Samples
Melanoma patients FFPE tissues	Saint John’s Cancer Institute (SJCI) pathology	Pathology Department. Saint John’s Health Center at Providence Health System
Experimental Models: Cell Lines
SJCI cell lines	This paper	SJCI
Critical Commercial Assays
jetPRIMETM transfection reagent	Polypus-transfection	89129-924
PierceTM BCA Protein Assay Kit	Life Technologies	23227
ZR-Duet™ DNA/RNA MiniPrep kit	Zymo Research	D7001
CellTiter-Glo® Luminescent Cell Viability Assay	Promega	G7572
Opal Polaris 7 Color IHC Detection Kits	AKOYA Biosciences	OP-000003
Oligonucleotides
ON-TARGETplus Human KPC1 siRNA	Horizon Discovery	L-007041-00-0005
ON-TARGETplus Human ZEB1 siRNA	Horizon Discovery	L-006564-01-0005
ON-TARGETplus Human p65 siRNA	Horizon Discovery	L-003533-00-0005
ON-TARGETplus Non-targeting pool siRNA	Horizon Discovery	D-001810-10-05
Deposited Data
Bulk RNA-seq datasets from The Cancer Genome Atlas (TCGA)	Goldman et al., 2020	University of California Santa Cruz (UCSC) Xena (https://xena.ucsc.edu/)
Bulk RNA-seq datasets from Genotype-Tissue Expression (GTEx)	Goldman et al., 2020	University of California Santa Cruz (UCSC) Xena (https://xena.ucsc.edu/)
Single-cell RNA-seq (scRNA-seq) dataset of melanoma	Jerby-Arnon et al., 2018	GEO:GSE115978
Bulk RNA-seq datasets of melanoma patients	Gide et al., 2019	ENA:PRJEB23709
Proteome expression data of melanoma patients	Michal et al., 2019	ProteomeXchange:PXD006003
Software and Algorithms
BayesPrism	Chu et al., 2022	https://github.com/Danko-Lab/BayesPrism
CODEFACS	Wang et al., 2022	https://zenodo.org/records/5790343
ssGSEA2.0	Barbie et al., 2009 Subramanian et al., 2005	https://github.com/broadinstitute/ssGSEA2.0
R version 4.1.2	The R Project	https://www.R-project.org/
Adobe Illustrator CC	Adobe	https://www.adobe.com/
QuPath v.0.3.0	Queen's University	https://github.com/qupath
ImageJ	NIH	https://imagej.nih.gov/ij/
Mantra Snap 1.05	Perkin Elmer	https://www.perkinelmer.com
inForm Tissue Finder Software 2.6.0	AKOYA Bioscience	https://www.akoyabio.com/phenoimager/inform-tissue-analysis-software/
Primer sequence (5’-3’) for qPCR	Forward	Reverse
KPC1	AATACAGGGAAGATGGAAGTGG	CCTGGTCTTGATGACCTTGAT
ZEB1	ATCCTGCCAGAGCTCCA	GGTCAGCCATACTCAGGTTATC
CDH2	TAGGACAAGAGCCAGGAAGA	AACTGCACCTTCACACAGAG
CDH1	GAGCTTCGTGTCCTGTATGG	GGGAAAGTGCCATCCTTTAGA
MITF	CACAACCTGATTGAACGAAGAAG	GCGCATGTCTGGATCATTTG
p65	GTCAGAGTCACCATCCTCTTTG	TATCCATGCAGACAACCTTGG
Other
iBright CL1500 Imaging Systems	Thermo Fisher Scientific	A44240
