# Supplementary material for: Ubiquitin E3 ligase KPC1 governs mesenchymal metastatic melanoma reprogramming via proteasomal degradation of ZEB1
Source: Cell Death Dis. 2025 Dec 22;16(1):897. doi: 10.1038/s41419-025-08262-z (PMC12722757; doi:10.1038/s41419-025-08262-z)
Supplement: Supplementary file 3 — Table S2 [file 41419_2025_8262_MOESM3_ESM.xlsx]

## Sheet: TableS2
Supplementary Table 2. Clinical and pathological variables of the patients.
Variables	MM (n = 110)
Age at surgery (mean ± SD)	54.8 ± 15.6
Gender
Male	65 (59.1%)
Female	45 (40.9%)
Pathological stages (AJCC 8th edition)
IIIB-C	69 (62.7%)
IV-M1a	19 (17.3%)
IV-M1b	9 (8.2%)
IV-M1c	6 (5.5%)
IV-M1d	7 (6.4%)
Chemotherapy Timing
Pre surgery	6 (5.5%)
Post surgery	21 (19.1%)
No Treatment	83 (75.4%)
Immunotherapy Timing
Pre surgery	25 (22.7%)
Post surgery	42 (38.2%)
Both Pre and Post surgery	21 (19.1%)
No Treatment	22 (20%)
Patient status
Expired	83
Alive	27
